# Supplementary material for: Systematic Analysis of Transmitter Coexpression Reveals Organizing Principles of Local Interneuron Heterogeneity
Source: eNeuro. 2018 Oct 4;5(5):ENEURO.0212-18.2018. doi: 10.1523/ENEURO.0212-18.2018 (PMC6171738; doi:10.1523/ENEURO.0212-18.2018)
Supplement: Extended Data 1 — These MatLab scripts calculate the probability of a given neuron coexpressing two neurotransmitters. The script calculates coexpression probabilities for a population of 360 neurons that individually express GABA, MIP, TK, FMRFamide. Code can be altered to include the total number of neurons in a given neural population and the average number (and standard deviation) of neurons that express each transmitter. The probability_script assumes no expression dependencies, and thus the predictions of coexpression are based purely on independent expression probability. Download Extended Data 1, ZIP file. [file sup_enu-eN-NWR-0212-18-s03.zip]

Archive with 1 entries (1 files):
- random_probability_script_lizbinski.m
