# Supplementary material for: Systematic Analysis of Transmitter Coexpression Reveals Organizing Principles of Local Interneuron Heterogeneity
Source: eNeuro. 2018 Oct 4;5(5):ENEURO.0212-18.2018. doi: 10.1523/ENEURO.0212-18.2018 (PMC6171738; doi:10.1523/ENEURO.0212-18.2018)
Supplement: Extended Data 2 — Similarly, the script_Predict_FMRF_Mas-AT script allows you to explicitly set the coexpression probability of two given transmitters to its observed value. For example, you may know that 30% of FMRF-expressing neurons also express the transmitter Mas-AT based on physical data from immunocytochemistry. This relationship is then set as an explicit rule and coexpression dependency, leaving the remaining coexpression relationships to emerge based on independent probability of expression. This allows you to determine if there are dependent coexpression relationships in your population of neurons that may be predictive of other relationships in the population in an unbiased manner. Download Extended Data 2, ZIP file. [file sup_enu-eN-NWR-0212-18-s02.zip]

Archive with 1 entries (1 files):
- script1_Predict_FMRF_ATR.m
