# Supplementary material for: Systematic Analysis of Transmitter Coexpression Reveals Organizing Principles of Local Interneuron Heterogeneity
Source: eNeuro. 2018 Oct 4;5(5):ENEURO.0212-18.2018. doi: 10.1523/ENEURO.0212-18.2018 (PMC6171738; doi:10.1523/ENEURO.0212-18.2018)
Supplement: Extended Data 2 — Similarly, the script_Predict_FMRF_Mas-AT script allows you to explicitly set the coexpression probability of two given transmitters to its observed value. For example, you may know that 30% of FMRF-expressing neurons also express the transmitter Mas-AT based on physical data from immunocytochemistry. This relationship is then set as an explicit rule and coexpression dependency, leaving the remaining coexpression relationships to emerge based on independent probability of expression. This allows you to determine if there are dependent coexpression relationships in your population of neurons that may be predictive of other relationships in the population in an unbiased manner. Download Extended Data 2, ZIP file. [file sup_enu-eN-NWR-0212-18-s02.zip › script1_Predict_FMRF_ATR.m]

%% initialize
clear
h=waitbar(0,'Model running');
n_iteration=10000;

%% loop to get statistics
for i=1:n_iteration

    %% randomly determine the number of each cells based on mean and sd data
    n_tot=round(153 + (randn*6.609));
    
    n_mip=round(146.4167 + (randn*38.47));
    if n_mip>n_tot, n_mip=n_tot;end;
    if n_mip<0, n_mip=0;end;
    
    n_atr=round(92.03 + (randn*19.749));
    if n_atr>n_tot, n_atr=n_tot;end;
    if n_atr<0, n_atr=0;end;
    if n_atr>n_mip, n_atr=n_mip;end;
    
    n_tkk=round(9.166 + (randn*2.57));
    if n_tkk>n_tot, n_tkk=n_tot;end;
    if n_tkk<0, n_tkk=0;end;
    
    n_fmrf=round(41.38 + (randn*7.9));
    if n_fmrf>n_tot, n_fmrf=n_tot;end;
    if n_fmrf<0, n_fmrf=0;end;

    %% randomly assign the different cells "positiveness" to cell index
    bigM=zeros(n_tot,7);
    
    p_tkk=randperm(n_tot);
    bigM(p_tkk(1:n_tkk),5)=1;
      
    p_fmrf=randperm(n_tot);
    bigM(p_fmrf(1:n_fmrf),6)=1;
   
    p_mip=randperm(n_tot);
    bigM(p_mip(1:n_mip),3)=1;
    
  %% assumption of 43.59% of FMRF cells are ATRergic (this can be changed to reflect any co-expression relationship 
  %%that you want to specify as a 'rule'
    ind_fmrf=p_fmrf(1:n_fmrf);
    ind_sh=randperm(length(ind_fmrf));
    ind_fmrf_atr=ind_fmrf(ind_sh(1:round(length(ind_sh)*.4359)));
    bigM(ind_fmrf_atr,4)=1;
    
    % distribute the rest of the ATRergic cells among the non_FMRF cells
    indXX=find(bigM(:,4)==1);
    n_atr_rest=n_atr-length(indXX);
    
    ind=find(bigM(:,6)==0);
    p=randperm(length(ind));
    
    try,
        bigM(ind(p(1:n_atr_rest)),4)=1;
    catch
        if n_atr_rest>length(p),n_atr_rest=length(p);end
        if n_atr_rest<length(p),n_atr_rest=0;end
        bigM(ind(p(1:n_atr_rest)),4)=1;
    end
    
    tot_atr_cells(i)=length(find(bigM(:,4)==1));
    
    
    
    %% create a "neuropeptidergic" column
    bigM(:,7)=sum(bigM(:,2:6),2);

    ind=find(bigM(:,7)>1);
    bigM(ind,7)=1;

    %% count number of cells that express pairs of NT|NP
    
    n_tkk_n_fmrf(i)=length(find(bigM(:,5)>0 & bigM(:,6)>0));%%TKK 
    if n_tkk_n_fmrf(i)> n_tkk, n_tkk_n_fmrf(i)=n_tkk; end
    n_tkk_n_atr(i)=length(find(bigM(:,5)>0 & bigM(:,4)>0));
    if n_tkk_n_atr(i)> n_tkk, n_tkk_n_atr(i)=n_tkk; end
    n_tkk_n_mip(i)=length(find(bigM(:,5)>0 & bigM(:,3)>0));%%TKK
    if n_tkk_n_mip(i)> n_tkk, n_tkk_n_mip(i)=n_tkk; end

    n_mip_n_atr(i)=length(find(bigM(:,3)>0 & bigM(:,4)>0));%%MIP
    if n_mip_n_atr(i)> n_mip, n_mip_n_atr(i)=n_mip;end
    n_mip_n_tkk(i)=length(find(bigM(:,3)>0 & bigM(:,5)>0));
    if n_mip_n_tkk(i)> n_mip, n_mip_n_tkk(i)=n_mip;end
    n_mip_n_fmrf(i)=length(find(bigM(:,3)>0 & bigM(:,6)>0)); 
    if n_mip_n_fmrf(i)> n_mip, n_mip_n_fmrf(i)=n_mip;end %%MIP
    
    
    %%ATR
    n_atr_n_tkk(i)=length(find(bigM(:,4)>0 & bigM(:,5)>0));
    if n_atr_n_tkk(i)> n_atr, n_atr_n_tkk(i)=n_atr;end
	n_atr_n_fmrf(i)=length(find(bigM(:,4)>0 & bigM(:,6)>0));
    if n_atr_n_fmrf(i)> n_atr, n_atr_n_fmrf(i)=n_atr;end
    n_atr_n_mip(i)=length(find(bigM(:,4)>0 & bigM(:,3)>0));
    if n_atr_n_mip(i)> n_atr, n_atr_n_mip(i)=n_atr;end
    %%ATR
    
    %%FMRF
    n_fmrf_n_mip(i)=length(find(bigM(:,6)>0 & bigM(:,3)>0));
    if n_fmrf_n_mip(i) > n_fmrf, n_fmrf_n_mip(i)=n_fmrf; end
    n_fmrf_n_atr(i)=length(find(bigM(:,6)>0 & bigM(:,4)>0));
    if n_fmrf_n_atr(i) > n_fmrf, n_fmrf_n_atr(i)=n_fmrf; end
    n_fmrf_n_tkk(i)=length(find(bigM(:,6)>0 & bigM(:,5)>0));%%FMRF
    if n_fmrf_n_tkk(i) > n_fmrf, n_fmrf_n_tkk(i)=n_fmrf; end
    
    %% calculate percentage of X cells that express Y
    
    p_mip_thatHas_fmrf(i)=n_mip_n_fmrf(i)/n_mip;%%for MIP
    p_mip_thatHas_atr(i)=n_mip_n_atr(i)/n_mip;
    p_mip_thatHas_tkk(i)=n_mip_n_tkk(i)/n_mip;%%for MIP
    
    p_tkk_thatHas_fmrf(i)=n_tkk_n_fmrf(i)/n_tkk;%%for TKK
    p_tkk_thatHas_atr(i)=n_tkk_n_atr(i)/n_tkk;
    p_tkk_thatHas_mip(i)=n_tkk_n_mip(i)/n_tkk;%%for TKK
    
    p_atr_thatHas_fmrf(i)=n_atr_n_fmrf(i)/n_atr;%%for ATR
    p_atr_thatHas_tkk(i)=n_atr_n_tkk(i)/n_atr;
    p_atr_thatHas_mip(i)=n_atr_n_mip(i)/n_atr;%%for ATR
    
    p_fmrf_thatHas_tkk(i)=n_fmrf_n_tkk(i)/n_fmrf;%%for FMRF
    p_fmrf_thatHas_atr(i)=n_fmrf_n_atr(i)/n_fmrf;
    p_fmrf_thatHas_mip(i)=n_fmrf_n_mip(i)/n_fmrf;%%for FMRF
    
    
   waitbar(i/n_iteration,h);
    
end; 

%% plotting n amount of cells that co-express each pairwise combination

%%figure;hist(n_mip_n_atr,[0.5:max(n_mip_n_atr)]);title('n_mip_n_atr');%%MIP
%%figure;hist(n_mip_n_tkk,[0.5:max(n_mip_n_tkk)]);title('n_mip_n_tkk');
%%figure;hist(n_mip_n_fmrf,[0.5:max(n_mip_n_fmrf)]);title('n_mip_n_fmrf');
%%figure;hist(n_mip_n_ast,[0.5:max(n_mip_n_ast)]);title('n_mip_n_ast');%%MIP

%%figure;hist(n_ast_n_atr,[0.5:max(n_ast_n_atr)]);title('n_ast_n_atr');%%AST
%%figure;hist(n_ast_n_tkk,[0.5:max(n_ast_n_tkk)]);title('n_ast_n_tkk');
%%figure;hist(n_ast_n_fmrf,[0.5:max(n_ast_n_fmrf)]);title('n_ast_n_fmrf');
%%figure;hist(n_ast_n_mip,[0.5:max(n_ast_n_mip)]);title('n_ast_n_mip');%%AST

%%figure;hist(n_tkk_n_fmrf,[0.5:max(n_tkk_n_fmrf)]);title('n_tkk_n_fmrf');%%TKK
%%figure;hist(n_tkk_n_atr,[0.5:max(n_tkk_n_atr)]);title('n_tkk_n_atr');
%%figure;hist(n_tkk_n_ast,[0.5:max(n_tkk_n_ast)]);title('n_tkk_n_ast');
%%figure;hist(n_tkk_n_mip,[0.5:max(n_tkk_n_mip)]);title('n_tkk_n_mip');%%TKK

%%figure;hist(n_atr_n_tkk,[0.5:max(n_atr_n_tkk)]);title('n_atr_n_tkk');%%ATR
%%figure;hist(n_atr_n_fmrf,[0.5:max(n_atr_n_fmrf)]);title('n_atr_n_fmrf');
%%figure;hist(n_atr_n_ast,[0.5:max(n_atr_n_ast)]);title('n_atr_n_ast');
%%figure;hist(n_atr_n_mip,[0.5:max(n_atr_n_mip)]);title('n_atr_n_mip');%%ATR

%%figure;hist(n_fmrf_n_tkk,[0.5:max(n_fmrf_n_tkk)]);title('n_fmrf_n_tkk');%%FMRF
%%figure;hist(n_fmrf_n_atr,[0.5:max(n_fmrf_n_atr)]);title('n_fmrf_n_atr');
%%figure;hist(n_fmrf_n_ast,[0.5:max(n_fmrf_n_ast)]);title('n_fmrf_n_ast');
%%figure;hist(n_fmrf_n_mip,[0.5:max(n_fmrf_n_mip)]);title('n_fmrf_n_mip');%%FMRF

%% plotting percentage of cells that co-express each pairwise combination of neuropeptides
figure;hist(p_mip_thatHas_fmrf.*100,[0.5:99.5]);title('% MIP cells expressing FMRF');%%MIP
figure;hist(p_mip_thatHas_atr.*100,[0.5:99.5]);title('% MIP cells expressing ATR');
figure;hist(p_mip_thatHas_tkk.*100,[0.5:99.5]);title('% MIP cells expressing TKK');%%MIP

figure;hist(p_atr_thatHas_fmrf.*100,[0.5:99.5]);title('% ATR cells expressing FMRF');%%ATR
figure;hist(p_atr_thatHas_mip.*100,[0.5:99.5]);title('% ATR cells expressing MIP');
figure;hist(p_atr_thatHas_tkk.*100,[0.5:99.5]);title('% ATR cells expressing TKK');%%ATR

figure;hist(p_tkk_thatHas_fmrf.*100,[0.5:99.5]);title('% TKK cells expressing FMRF');%%TKK
figure;hist(p_tkk_thatHas_mip.*100,[0.5:99.5]);title('% TKK cells expressing MIP');
figure;hist(p_tkk_thatHas_atr.*100,[0.5:99.5]);title('% TKK cells expressing ATR');%%TKK

figure;hist(p_fmrf_thatHas_tkk.*100,[0.5:99.5]);title('% FMRF cells expressing TKK');%%FMRF
figure;hist(p_fmrf_thatHas_mip.*100,[0.5:99.5]);title('% FMRF cells expressing MIP');
figure;hist(p_fmrf_thatHas_atr.*100,[0.5:99.5]);title('% FMRF cells expressing ATR');%%FMRF

close(h);

save FMRF_ATR.mat
%% the averaging script can be used to determine the average % co-expression and standard deviation of every pairwise 
%%co-expression relationship
